# Supplementary material for: OpenVariant: a toolkit to parse and operate multiple input file formats
Source: Bioinformatics. 2024 Dec 2;40(12):btae714. doi: 10.1093/bioinformatics/btae714 (PMC11634536; doi:10.1093/bioinformatics/btae714)
Supplement: btae714_Supplementary_Data [file btae714_supplementary_data.zip]

Archive with 2 entries (2 files):
- openvariant-supplementary[AU].pdf
- openvariant-supplementary.pdf
